# Supplementary material for: Genotypic glucose-6-phosphate dehydrogenase (G6PD) deficiency protects against Plasmodium falciparum infection in individuals living in Ghana
Source: PLoS One. 2021 Sep 27;16(9):e0257562. doi: 10.1371/journal.pone.0257562 (PMC8476035; doi:10.1371/journal.pone.0257562)
Supplement: S1 File — The list of health facilities used for the sample collection and data analysis are shown below. (XLSX) [file pone.0257562.s002.xlsx]

## Sheet: Sheet1
	Abuakwa Health Centre	6.7009348 -1.7150383 262.5 9.0	6.7009348	-1.7150383	262.5	9.0
	Abura Dunkwa District Hospital	5.345527402995598 -1.1708814143803092 125.43491058755549 4.0	5.345527402995598	-1.1708814143803092	125.43491058755549	4.0
*	Achiase Health Centre	5.844444 -1.000597	5.84444	-1.0006
	ADA EAST DISTRICT HOSPITAL	5.8894651 0.5692835 24.700000762939453 13.0	5.8894651	0.5692835	24.700000762939453	13.0
*	Ada Foah HC	5.785370 0.627569	5.78537	0.627569
*	Adeiso Health Centre	5.795767 -0.485650	5.79577	-0.48565
	Adenta polyclinic	5.6650253 -0.1437835 68.5 5.0	5.6650253	-0.1437835	68.5	5.0
	Adidome Government Hospital	6.0725643 0.4980326 20.700000762939453 7.5	6.0725643	0.4980326	20.700000762939453	7.5
	Afrancho Health Centre	6.7779157 -1.6440928 310.20001220703125 8.0	6.7779157	-1.6440928	310.20001220703125	8.0
*	Afrikids Medical Center	10.789138 -0.841249	10.7891	-0.841249
	Agona Nkwanta	4.8891478 -1.9632975 59.0 5.0	4.8891478	-1.9632975	59.0	5.0
	Akomadan Health Centre	7.406067 -1.960732 416.20001220703125 9.0	7.406067	-1.960732	416.20001220703125	9.0
	Amantin Health Centre	7.5381128 -1.2074347 227.3000030517578 26.5	7.5381128	-1.2074347	227.3000030517578	26.5
*	ASESEWA GOV'T HOSPITAL	6.402070 -0.147167	6.40207	-0.147167
	Ave Dakpa Health Centre	6.3682437 0.8511001 97.19999694824219 5.0	6.3682437	0.8511001	97.19999694824219	5.0
	AYINASE HEALTH CENTRE 1	4.9226597 -1.7452488 17.399999618530273 5.0	4.9226597	-1.7452488	17.399999618530273	5.0
	Badu Health Centre	7.700737 -2.2305214 223.6999969482422 8.5	7.700737	-2.2305214	223.6999969482422	8.5
	Bibiani Government Hospital	6.4558969 -2.323239 261.8999938964844 5.0	6.4558969	-2.323239	261.8999938964844	5.0
	Bortianor	5.5056937 -0.3446698 51.20000076293945 4.5	5.5056937	-0.3446698	51.20000076293945	4.5
	Brakwa Health Centre	5.699065776048311 -0.9848886725207048 161.67051553989674 4.0	5.699065776048311	-0.9848886725207048	161.67051553989674	4.0
	Debibi Health Centre	7.8961376 -2.5393263 310.79998779296875 8.0	7.8961376	-2.5393263	310.79998779296875	8.0
	Dormaa Presbyterian Hospital	7.2745992 -2.8684179 311.1000061035156 5.0	7.2745992	-2.8684179	311.1000061035156	5.0
	Enchi presbytery Hospital	5.8085003 -2.8343649 125.30000305175781 5.0	5.8085003	-2.8343649	125.30000305175781	5.0
	Esiama health center	4.9355229 -2.3521774 38.400001525878906 5.0	4.9355229	-2.3521774	38.400001525878906	5.0
	Fomena Health Centre	6.2802955 -1.5100305 294.5 6.5	6.2802955	-1.5100305	294.5	6.5
	Gomoa Nyanyanu Health Centre	5.470328984400604 -0.41793426076872975 35.85490898078971 4.0	5.470328984400604	-0.41793426076872975	35.85490898078971	4.0
	Gyedu Health Centre	7.0688995 -2.3245789 247.89999389648438 8.5	7.0688995	-2.3245789	247.89999389648438	8.5
	Half Assini Government Hospital	5.0527564 -2.8897439 33.79999923706055 5.0	5.0527564	-2.8897439	33.79999923706055	5.0
	Ho Municipal Hospital	6.6089709 0.4681034 198.1999969482422 5.0	6.6089709	0.4681034	198.1999969482422	5.0
*	Hohoe Municipal Hospital	7.157387 0.472481	7.15739	0.472481
	Holychild clinic 1	4.9408849 -1.7548236 48.0 4.5	4.9408849	-1.7548236	48.0	4.5
	Jamasi Health Centre	6.9774278 -1.4727027 409.3999938964844 7.0	6.9774278	-1.4727027	409.3999938964844	7.0
	Juaso Hospital	6.5923722 -1.1212139 270.3999938964844 7.5	6.5923722	-1.1212139	270.3999938964844	7.5
	Kasoa Polyclinic	5.533546691190655 -0.4266207567341943 48.36055282583687 4.0	5.533546691190655	-0.4266207567341943	48.36055282583687	4.0
	Kintampo South District hospital, Jema	7.8911551 -1.7727929 404.29998779296875 12.5	7.8911551	-1.7727929	404.29998779296875	12.5
	Kissi Health Centre	5.087673098548307 -1.5058728093141882 48.500298566602694 4.0	5.087673098548307	-1.5058728093141882	48.500298566602694	4.0
*	Klo Agogo Polyclinic	6.251184 -0.221933	6.25118	-0.221933
*	Kom Presby Clinic	5.856502 -0.170263	5.8565	-0.170263
	Kpone health center	5.6919018 0.0587033 47.29999923706055 5.0	5.6919018	0.0587033	47.29999923706055	5.0
	Lekma hospital	5.6029691 -0.1200848 61.099998474121094 5.0	5.6029691	-0.1200848	61.099998474121094	5.0
	Mamponteng Health Centre	6.7906527 -1.5608328 340.70001220703125 7.0	6.7906527	-1.5608328	340.70001220703125	7.0
	Manhyea Polyclinic	5.647651 0.0243128 47.099998474121094 5.0	5.647651	0.0243128	47.099998474121094	5.0
	Moree Health Centre	5.136930956800878 -1.1992951248951023 37.3904984698766 4.0	5.136930956800878	-1.1992951248951023	37.3904984698766	4.0
*	Namoo Health Center	10.970894 -0.849634	10.9709	-0.849634
*	New Abirem Gov"t Hospital	6.337467 -0.996524	6.33747	-0.996524
	New Edubiase Govt Hospital	6.0546723 -1.3933037 166.6999969482422 9.5	6.0546723	-1.3933037	166.6999969482422	9.5
	New Longoro Health Centre	8.1413509 -2.0304963 123.30000305175781 7.5	8.1413509	-2.0304963	123.30000305175781	7.5
	NSUEM HEALTH CENTRE	5.0033158 -2.0286605 97.4000015258789 5.0	5.0033158	-2.0286605	97.4000015258789	5.0
*	Oda Government Hospital	5.928638 -0.985961	5.92864	-0.985961
	Oduman Health Center	5.6419483 -0.3303602 41.29999923706055 5.0	5.6419483	-0.3303602	41.29999923706055	5.0
	Our Lady of Grace Catholic Hospital	5.580383758257911 -0.9961967707613739 62.769698582172715 4.0	5.580383758257911	-0.9961967707613739	62.769698582172715	4.0
*	Pakro Health Centre	5.904213 -0.318197	5.90421	-0.318197
	Praaso Health Centre	6.5161555 -1.2665221 262.29998779296875 8.5	6.5161555	-1.2665221	262.29998779296875	8.5
*	Salvation Army Clinic	5.573417 -0.211474	5.57342	-0.211474
	Sege health center	5.8750364 0.3613064 70.0999984741211 48.5	5.8750364	0.3613064	70.0999984741211	48.5
	Seikwa Health Centre	7.7283125 -2.518057 325.29998779296875 8.5	7.7283125	-2.518057	325.29998779296875	8.5
	Shai Osudoku Hospital	5.9016396 -0.0934319 112.9000015258789 65.5	5.9016396	-0.0934319	112.9000015258789	65.5
	SHAMA HEALTH CENTRE	5.012007 -1.6350571 43.900001525878906 5.0	5.012007	-1.6350571	43.900001525878906	5.0
*	ST JOSEPH HEALTH CENTRE -NAKOLO
	Sunyani Municipal Hospital	7.3379302 -2.3289251 301.3999938964844 10.5	7.3379302	-2.3289251	301.3999938964844	10.5
	TAKORADI HOSPITAL	4.8856435 -1.7524996 59.099998474121094 5.0	4.8856435	-1.7524996	59.099998474121094	5.0
*	Takrowase Health Centre	6.046362 -0.860755	6.04636	-0.860755
*	Talensi District Hospital	10.714044 -0.794558	10.714	-0.794558
*	War Memorial Hospital, Navrongo	10.882081 -1.085544	10.8821	-1.08554
	Worawora Govt Hospital	7.5163941 0.3727796 226.1999969482422 5.0	7.5163941	0.3727796	226.1999969482422	5.0
	Yawhima Health Centre	7.3426964 -2.2515057 329.79998779296875 9.5	7.3426964	-2.2515057	329.79998779296875	9.5
	Agogo Presby Hospital	6.7927923 -1.087873	6.79279	-1.08787
	Anlogah Health Centre	5.7917514 0.8800616	5.79175	0.880062
	Assin Praso Health Centre	5.927502 -1.360251	5.9275	-1.36025
	Baptist Medical Centre	10.521065 -0.365558	10.5211	-0.365558
	Bawku Presby Hospital	11.060175 -0.232970	11.0602	-0.23297
	Bimbilla Health Centre	8.858009 0.055211	8.85801	0.055211
	Binde rural hospital	10.565456 -0.029047	10.5655	-0.029047
	Bole Hospital	9.028322 -2.497074	9.02832	-2.49707
	Bongo Hospital	10.914690 -0.807132	10.9147	-0.807132
	Buipe Health Centre	8.783769 -1.469414	8.78377	-1.46941
	Gwollu Hospital	10.982231 -2.222927	10.9822	-2.22293
	Hain Polyclinic	10.698062 -2.444315	10.6981	-2.44432
	Hamile Health Centre	10.993043 -2.752754	10.993	-2.75275
	Holychild Health Centre	4.940435 -1.754628	4.94043	-1.75463
	Kalba Health Centre	9.554561 -2.661073	9.55456	-2.66107
	Keta Municipal Hospital	5.888300 0.982568	5.8883	0.982568
	Kpandai Hospital	8.460234 -0.011457	8.46023	-0.011457
	Kpetoe Health Centre	6.547900 0.693532	6.5479	0.693532
	Lambussi Polyclinic	10.844855 -2.712700	10.8449	-2.7127
	Likpe Bakua Health Centre	7.161828 0.588909	7.16183	0.588909
	Manhean Health Centre	5.653685 0.025652	5.65369	0.025652
	Mognori H/C	9.289925 -1.773661	9.28993	-1.77366
	Nadowli District Hospital	10.362464 -2.657579	10.3625	-2.65758
	Nakolo Health Centre	10.990033 -1.036381	10.99	-1.03638
	Paga Health Centre	10.970508 -1.100495	10.9705	-1.1005
	Presbytarian Aowin Health Centre	5.808566 -2.857295	5.80857	-2.8573
	Saboba Medical Centre	9.710153 0.319025	9.71015	0.319025
	St John Health Centre	5.645353 -0.247574	5.64535	-0.247574
	St.Francis Xavier Hospital	5.698290 -1.281156	5.69829	-1.28116
	Sunkwa Health Centre	8.031848 -1.717068	8.03185	-1.71707
	Vakpo Health Centre	6.856616 0.282156	6.85662	0.282156
	Wa Urban Health Centre	10.059748 -2.500825	10.0597	-2.50082
	Wechiau Dist Hospital	9.826225 -2.682073	9.82623	-2.68207
	Wellembelle Health Centre	10.493609 -1.935624	10.4936	-1.93562
	Quality Medical Centre	11.047983 -0.262326	11.048	-0.262326
	Yendi District Hospital	9.929932 -0.214260	9.92993	-0.21426
	Kalpohin Health Centre	9.415739 -0.823927	9.41574	-0.823927
	Nyanyano Health Centre	5.470389 -0.417922	5.47039	-0.417922
	Agormeda Health Centre

## Sheet: Sheet2
Abuakwa Health Centre
Abura Dunkwa District Hospital
Achiase Health Centre
Ada East District Hospital
Ada Foah Health Centre
Adeiso Health Centre
Adenta polyclinic
Adidome Government Hospital
Afrancho Health Centre
Afrikids Medical Centre
Agogo Presby Hospital	6.7927923,-1.087873
Agona nkwanta Health Centre
Agormeda Health Centre
Akomadan Health Centre
Amantin Health Centre
Anlogah Health Centre	5.7917514,0.8800616
Asesewa Govt. Hospital
Assin Praso Health Centre	5.927502, -1.360251
Ave Dakpa Health Centre
Ayinase Health Centre
Badu Health Centre
Baptist Medical Centre	10.521065, -0.365558
Bawku Presby Hospital	11.060175, -0.232970
Bibiani District Hospital
Bimbilla Health Centre	8.858009, 0.055211
Binde rural hospital	10.565456, -0.029047	Binde medical centre
Bole Hospital	9.028322, -2.497074
Bongo Hospital	10.914690, -0.807132
Brakwa Health Centre
Buipe Health Centre	8.783769, -1.469414
Debibi Health Centre
Dormaa Presby Hospital
Esiama Health Centre
Gwollu Hospital	10.982231, -2.222927
Gyedu Health Centre
Hain Polyclinic	10.698062, -2.444315	Polyclinics II Hain
Half-Assini Government Hospital
Hamile Health Centre	10.993043, -2.752754
Ho Municipal Hospital
Hohoe Municipal Hospital
Holychild Health Centre	4.940435, -1.754628
Jamasi Health Centre
Juaso District Hospital
Kalba Health Centre	9.554561, -2.661073
Kalpohin Health Centre	9.415739, -0.823927	3M&C Medical centre
Kasoa
Keta Municipal Hospital	5.888300, 0.982568
Kintampo South District Hospital
Kissi Health Centre
KloAgogo clinic
Kom Clinic
Kpandai Hospital	8.460234, -0.011457
Kpetoe Health Centre	6.547900, 0.693532	Agotime Kpetoe Clinic
Kpone Health Centre
Lambussi Polyclinic	10.844855, -2.712700	Polyclinics II Lambusie
LEKMA Hospital
Likpe Bakua Health Centre	7.161828, 0.588909	Likpe Bakwa Polyclinic
Mamponteng Health Centre
Manhean Health Centre	5.653685, 0.025652	Manhean Polyclinic
Mognori H/C	9.289925, -1.773661
Moree Health Centre
Nadowli District Hospital	10.362464, -2.657579
Nakolo Health Centre	10.990033, -1.036381
Namoo Health Centre
New Abirem Hospital
New Edubiase Govt. Hospital
New Longoro Health Centre
Nsuaem Health Centre
Nyanyano Health Centre	5.470389, -0.417922	Nyanyano Community clinic
Oda Hospital
Oduman Health Centre
Our Lady of Grace Hospital
Paga Health Centre	10.970508, -1.100495
Pakro Health Centre
Praso Health Centre
Presbytarian Aowin Health Centre	5.808566, -2.857295
Quality Medical Centre	10.858725, -0.186525	Garu
	11.047983, -0.262326	Kpalwega
Saboba Medical Centre	9.710153, 0.319025	Assemblies of God Hospital
Salvation Army Clinic
Sege Health Centre
Seikwa Health Centre
Shai-Osudoku Hospital
Shama Health Centre
St John Health Centre	5.645353, -0.247574	Near Taifa
St. Joseph’s Hospital
St.Francis Xavier Hospital	5.698290, -1.281156
Sunkwa Health Centre	8.031848, -1.717068	Sunkwa Clinic
Sunyani Municipal Hospital
Takoradi Hospital
Takrowase Health Centre
Talensi District Hospital
Vakpo Health Centre	6.856616, 0.282156
Wa Urban Health Centre	10.059748, -2.500825
War Memorial Hospital
Wechiau Dist Hospital	9.826225, -2.682073	Wa West district hospital
Wellembelle Health Centre	10.493609, -1.935624
Worawora Government Hospital
Yawhima Health Centre
Yendi District Hospital	9.929932, -0.214260	Gushiegu, Yendi
