# Supplementary material for: Genotypic glucose-6-phosphate dehydrogenase (G6PD) deficiency protects against Plasmodium falciparum infection in individuals living in Ghana
Source: PLoS One. 2021 Sep 27;16(9):e0257562. doi: 10.1371/journal.pone.0257562 (PMC8476035; doi:10.1371/journal.pone.0257562)
Supplement: S2 File. Sections of the data analysed — (XLSX) [file pone.0257562.s003.xlsx]

## Sheet: A-
376	202	GENO	AgeGrp	AgeGrp_New	Microscopy (1, positive; 0, negative; 9, NA)	Species_FCode
A	A-	A-	18	Male	9		1
A	A-	A-	16	Male	9		1
A	A-	A-	3	Male	9		1
A	A-	A-	4	Male	9		1
A	A-	A-	7	Male	9		1
A	A-	A-	3	Male	9		1
A	A-	A-	5	Male	9		1
A	A-	A-	28	Male	9		1
A	A-	A-	2	Male	9		1
A	A-	A-	28	Male	9		1
A	A-	A-	56	Male	9		1
A	A-	A-	4	Male	9		1
A	A-	A-	3	Male	9		1
A	A-	A-	8	Male	9		1
A	A-	A-	1	Male	9		1
A	A-	A-	22	Male	9		1
A	A-	A-	2	Male	9		1
A	A-	A-	5	Male	9		1
A	A-	A-	16	Male	9		1
A	A-	A-	61	Male	9		1
A	A-	A-	4	Male	9		1
A	A-	A-	18	Male	9		1
							22

## Sheet: A-A-
376	202	GENO	AgeGrp	AgeGrp_New	Microscopy (1, positive; 0, negative; 9, NA)	Species_FCode
A	A-	A-A-	9	Female	9		1
A	A-	A-A-	19	Female	9		1
A	A-	A-A-	1	Female	9		1
A	A-	A-A-	5	Female	9		1
A	A-	A-A-	4	Female	9		1
A	A-	A-A-	3	Female	9		1
							6
A	A-	A-A-	7	Female	1	Pf	1
A	A-	A-A-	7	Female	1	Pf	1
A	A-	A-A-	12	Female	1	Pf	1
A	A-	A-A-	26	Female	1	Pf	1
							4
A	A-	A-A-	11	Female	0		1
A	A-	A-A-	3	Female	0		1
A	A-	A-A-	28	Female	0		1
A	A-	A-A-	40	Female	0		1
A	A-	A-A-	23	Female	0		1
A	A-	A-A-	18	Female	0		1
A	A-	A-A-	5	Female	0		1
A	A-	A-A-	26	Female	0		1
A	A-	A-A-	4	Female	0		1
A	A-	A-A-	45	Female	0		1
A	A-	A-A-	5	Female	0		1
A	A-	A-A-	24	Female	0		1
A	A-	A-A-	71	Female	0		1
A	A-	A-A-	5	Female	0		1
A	A-	A-A-	21	Female	0		1
A	A-	A-A-	36	Female	0		1
A	A-	A-A-	12	Female	0		1
A	A-	A-A-	2	Female	0		1
A	A-	A-A-	87	Female	0		1
A	A-	A-A-	14	Female	0		1
A	A-	A-A-	25	Female	0		1
A	A-	A-A-	23	Female	0		1
A	A-	A-A-	24	Female	0		1
A	A-	A-A-	22	Female	0		1
A	A-	A-A-	24	Female	0		1
A	A-	A-A-	20	Female	0		1
A	A-	A-A-	57	Female	0		1
A	A-	A-A-	8	Female	0		1
A	A-	A-A-	20	Female	0		1
A	A-	A-A-	33	Female	0		1
A	A-	A-A-	70	Female	0		1
A	A-	A-A-	41	Female	0		1
A	A-	A-A-	23	Female	0		1
A	A-	A-A-	22	Female	0		1
A	A-	A-A-	11	Female	0		1
A	A-	A-A-	18	Female	0		1
A	A-	A-A-	75	Female	0		1
A	A-	A-A-	8	Female	0		1
A	A-	A-A-	31	Female	0		1
A	A-	A-A-	42	Female	0		1
A	A-	A-A-	30	Female	0		1
A	A-	A-A-	28	Female	0		1
A	A-	A-A-	42	Female	0		1
A	A-	A-A-	73	Female	0		1
A	A-	A-A-	50	Female	0		1
A	A-	A-A-	18	Female	0		1
A	A-	A-A-	34	Female	0		1
A	A-	A-A-	43	Female	0		1
A	A-	A-A-	30	Female	0		1
A	A-	A-A-	21	Female	0		1
A	A-	A-A-	9	Female	0		1
							51

## Sheet: AA-
376	202	GENO	AgeGrp	AgeGrp_New	Microscopy (1, positive; 0, negative; 9, NA)	Species_FCode
A	A-	AA-	11	Female	0		1
A	AA-	AA-	9	Female	0		1
A	AA-	AA-	10	Female	0		1
A	AA-	AA-	6	Female	0		1
A	AA-	AA-	10	Female	0		1
A	AA-	AA-	39	Female	0		1
A	AA-	AA-	7	Female	0		1
A	AA-	AA-	54	Female	0		1
A	AA-	AA-	17	Female	0		1
A	AA-	AA-	46	Female	0		1
A	AA-	AA-	40	Female	0		1
A	A-	AA-	44	Female	0		1
A	AA-	AA-	19	Female	0		1
A	AA-	AA-	40	Female	0		1
A	AA-	AA-	6	Female	0		1
A	AA-	AA-	15	Female	0		1
A	AA-	AA-	2	Female	0		1
A	AA-	AA-	7	Female	0		1
A	AA-	AA-	4	Female	0		1
A	AA-	AA-	59	Female	0		1
A	AA-	AA-	42	Female	0		1
A	AA-	AA-	65	Female	0		1
A	AA-	AA-	40	Female	0		1
A	AA-	AA-	33	Female	0		1
A	AA-	AA-	41	Female	0		1
A	AA-	AA-	17	Female	0		1
A	AA-	AA-	4	Female	0		1
A	AA-	AA-	38	Female	0		1
A	AA-	AA-	38	Female	0		1
A	AA-	AA-	50	Female	0		1
A	AA-	AA-	7	Female	0		1
A	AA-	AA-	35	Female	0		1
A	AA-	AA-	40	Female	0		1
A	AA-	AA-	32	Female	0		1
A	AA-	AA-	22	Female	0		1
A	AA-	AA-	52	Female	0		1
A	AA-	AA-	4	Female	0		1
A	AA-	AA-	27	Female	0		1
A	AA-	AA-	54	Female	0		1
A	AA-	AA-	18	Female	0		1
A	AA-	AA-	31	Female	0		1
A	AA-	AA-	35	Female	0		1
A	AA-	AA-	30	Female	0		1
A	AA-	AA-	10	Female	0		1
A	AA-	AA-	32	Female	0		1
A	AA-	AA-	30	Female	0		1
A	AA-	AA-	5	Female	0		1
A	AA-	AA-	9	Female	0		1
A	AA-	AA-	68	Female	0		1
A	AA-	AA-	60	Female	0		1
A	AA-	AA-	30	Female	0		1
A	AA-	AA-	27	Female	0		1
A	AA-	AA-	53	Female	0		1
A	AA-	AA-	35	Female	0		1
A	AA-	AA-	38	Female	0		1
A	AA-	AA-	5	Female	0		1
A	AA-	AA-	13	Female	0		1
A	AA-	AA-	20	Female	0		1
A	AA-	AA-	8	Female	0		1
A	AA-	AA-	20	Female	0		1
A	AA-	AA-	8	Female	0		1
A	AA-	AA-	65	Female	0		1
A	AA-	AA-	12	Female	0		1
A	AA-	AA-	25	Female	0		1
A	A	AA-	37	Female	0		1
A	AA-	AA-	22	Female	0		1
A	AA-	AA-	70	Female	0		1
A	AA-	AA-	25	Female	0		1
A	AA-	AA-	20	Female	0		1
A	AA-	AA-	62	Female	0		1
A	AA-	AA-	17	Female	0		1
A	AA-	AA-	19	Female	0		1
A	AA-	AA-	47	Female	0		1
A	AA-	AA-	3	Female	0		1
A	AA-	AA-	4	Female	0		1
A	AA-	AA-	31	Female	0		1
A	AA-	AA-	8	Female	0		1
A	AA-	AA-	19	Female	0		1
A	AA-	AA-	26	Female	0		1
A	AA-	AA-	20	Female	0		1
A	AA-	AA-	27	Female	0		1
A	AA-	AA-	20	Female	0		1
A	AA-	AA-	64	Female	0		1
A	AA-	AA-	26	Female	0		1
A	AA-	AA-	53	Female	0		1
A	AA-	AA-	35	Female	0		1
A	AA-	AA-	41	Female	0		1
A	AA-	AA-	24	Female	0		1
A	AA-	AA-	52	Female	0		1
A	AA-	AA-		Female	0		1
A	AA-	AA-	29	Female	0		1
A	AA-	AA-	3	Female	0		1
A	AA-	AA-	3	Female	0		1
A	AA-	AA-	26	Female	0		1
A	AA-	AA-	19	Female	0		1
A	AA-	AA-	46	Female	0		1
A	AA-	AA-	18	Female	0		1
A	AA-	AA-	19	Female	0		1
A	AA-	AA-	73	Female	0		1
A	AA-	AA-	18	Female	0		1
A	AA-	AA-	27	Female	0		1
A	AA-	AA-	27	Female	0		1
A	AA-	AA-	1	Female	0		1
A	AA-	AA-	73	Female	0		1
A	AA-	AA-	31	Female	0		1
A	AA-	AA-	35	Female	0		1
A	AA-	AA-	52	Female	0		1
A	AA-	AA-	77	Female	0		1
A	AA-	AA-	11	Female	0		1
A	AA-	AA-	49	Female	0		1
A	AA-	AA-	34	Female	0		1
A	AA-	AA-	30	Female	0		1
A	AA-	AA-	27	Female	0		1
A	AA-	AA-	87	Female	0		1
A	AA-	AA-	72	Female	0		1
A	AA-	AA-	76	Female	0		1
A	AA-	AA-	27	Female	0		1
A	AA-	AA-	10	Female	0		1
A	AA-	AA-	14	Female	0		1
A	AA-	AA-	25	Female	0		1
A	AA-	AA-	16	Female	0		1
A	AA-	AA-	18	Female	0		1
A	AA-	AA-	56	Female	0		1
A	AA-	AA-	59	Female	0		1
A	AA-	AA-	12	Female	0		1
A	AA-	AA-	49	Female	0		1
A	AA-	AA-	63	Female	0		1
A	AA-	AA-	40	Female	0		1
A	AA-	AA-	3	Female	0		1
A	AA-	AA-	5	Female	0		1
A	AA-	AA-	10	Female	0		1
A	AA-	AA-	19	Female	0		1
A	AA-	AA-	17	Female	0		1
A	AA-	AA-	2	Female	0		1
A	AA-	AA-	15	Female	0		1
							135
A	AA-	AA-	55	Female	1	Pf	1
A	AA-	AA-	5	Female	1	Pf	1
A	AA-	AA-	15	Female	1	Pf	1
A	A-	AA-	12	Female	1	Pf	1
A	AA-	AA-	14	Female	1	Pf	1
A	A-	AA-	28	Female	1	Pf	1
A	A-	AA-	7	Female	1	Pf	1
A	A-	AA-	9	Female	1	Pf	1
A	A-	AA-	12	Female	1	Pf	1
A	AA-	AA-	3	Female	1	Pf	1
A	AA-	AA-	17	Female	1	Pf	1
A	AA-	AA-	8	Female	1	Pf	1
A	AA-	AA-	59	Female	1	Pf	1
A	A-	AA-	27	Female	1	Pf	1
A	A-	AA-	2	Female	1	Pf	1
A	AA-	AA-	19	Female	1	Pf	1
A	A-	AA-	11	Female	1	Pf	1
A	AA-	AA-	44	Female	1	Pf	1
A	AA-	AA-	68	Female	1	Pf	1
A	AA-	AA-	1	Female	1	Pf	1
A	A-	AA-	1	Female	1	Pf	1
A	AA-	AA-	9	Female	1	Pf	1
A	AA-	AA-	2	Female	1	Pf	1
A	AA-	AA-	12	Female	1	Pf	1
A	AA-	AA-	8	Female	1	Pf	1
A	AA-	AA-	8	Female	1	Pf	1
A	A-	AA-	3	Female	1	Pf	1
A	A-	AA-	6	Female	1	Pf	1
A	A-	AA-	10	Female	1	Pf	1
A	A-	AA-	1	Female	1	Pf	1
A	AA-	AA-	18	Female	1	Pf	1
A	AA-	AA-	4	Female	1	Pf	1
A	A-	AA-	53	Female	1	Pf	1
A	AA-	AA-	11	Female	1	Pf	1
A	AA-	AA-	11	Female	1	Pf	1
A	A-	AA-	9	Female	1	Pf	1
A	AA-	AA-	11	Female	1	Pf	1
A	AA-	AA-	49	Female	1	Pf	1
A	AA-	AA-	10	Female	1	Pf	1
A	AA-	AA-	7	Female	1	Pf	1
A	AA-	AA-	4	Female	1	Pf	1
A	AA-	AA-	10	Female	1	Pf	1
A	AA-	AA-	18	Female	1	Pf	1
A	A-	AA-	6	Female	1	Pf	1
A	A-	AA-	14	Female	1	Pf	1
A	A-	AA-	41	Female	1	Pf	1
A	A-	AA-	38	Female	1	Pf	1
A	AA-	AA-	3	Female	1	Pf	1
A	AA-	AA-	17	Female	1	Pf	1
A	AA-	AA-	18	Female	1	Pf	1
A	AA-	AA-	7	Female	1	Pf	1
A	AA-	AA-	2	Female	1	Pf	1
A	AA-	AA-	42	Female	1	Pf	1
A	AA-	AA-	12	Female	1	Pf	1
A	AA-	AA-	19	Female	1	Pf	1
A	AA-	AA-	35	Female	1	Pf	1
A	AA-	AA-	18	Female	1	Pf	1
A	AA-	AA-	22	Female	1	Pf	1
A	AA-	AA-	7	Female	1	Pf	1
A	AA-	AA-	58	Female	1	Pf	1
A	AA-	AA-	8	Female	1	Pf	1
A	AA-	AA-	6	Female	1	Pf	1
A	A-	AA-	4	Female	1	Pf	1
A	AA-	AA-	12	Female	1	Pf	1
A	A-	AA-	39	Female	1	Pf	1
A	A-	AA-	8	Female	1	Pf	1
A	A-	AA-	11	Female	1	Pf	1
A	AA-	AA-	58	Female	1	Pf	1
A	A-	AA-	7	Female	1	Pf	1
A	A-	AA-	4	Female	1	Pf	1
A	A-	AA-	5	Female	1	Pf	1
A	AA-	AA-	2	Female	1	Pf	1
A	AA-	AA-	16	Female	1	Pf	1
A	A-	AA-	6	Female	1	Pf	1
A	A-	AA-	18	Female	1	Pf	1
A	AA-	AA-	9	Female	1	Pf	1
A	AA-	AA-	8	Female	1	Pf	1
A	A-	AA-	10	Female	1	Pf	1
A	AA-	AA-	24	Female	1	Pf	1
A	A-	AA-	24	Female	1	Pf	1
A	AA-	AA-	18	Female	1	Pf	1
A	A-	AA-	8	Female	1	Pf	1
A	A-	AA-	4	Female	1	Pf	1
A	AA-	AA-	12	Female	1	Pf	1
A	AA-	AA-	10	Female	1	Pf	1
A	AA-	AA-		Female	1	Pf	1
A	A-	AA-		Female	1	Pf	1
A	AA-	AA-		Female	1	Pf	1
A	A-	AA-		Female	1	Pf	1
A	A-	AA-		Female	1	Pf	1
A	A-	AA-	13	Female	1	Pf	1
							91
A	AA-	AA-	12	Female	9		1
A	AA-	AA-	8	Female	9		1
A	AA-	AA-	85	Female	9		1
A	AA-	AA-	11	Female	9		1
A	AA-	AA-	9	Female	9		1
A	AA-	AA-	1	Female	9		1
A	AA-	AA-	3	Female	9		1
A	AA-	AA-		Female	9		1
A	AA-	AA-	2	Female	9		1
A	AA-	AA-	8	Female	9		1
A	AA-	AA-	7	Female	9		1
A	A-	AA-	4	Female	9		1
							12

## Sheet: BA-
376	202	GENO	AgeGrp	AgeGrp_New	Microscopy (1, positive; 0, negative; 9, NA)	Species_FCode
BA	AA-	BA-	18	Female	9		1
BA	AA-	BA-	18	Female	9		1
BA	AA-	BA-	6	Female	9		1
BA	AA-	BA-	9	Female	9		1
BA	AA-	BA-	18	Female	9		1
BA	AA-	BA-	30	Female	9		1
BA	AA-	BA-	4	Female	9		1
BA	AA-	BA-	6	Female	9		1
BA	AA-	BA-	38	Female	9		1
BA	AA-	BA-	62	Female	9		1
BA	AA-	BA-	57	Female	9		1
BA	AA-	BA-	73	Female	9		1
BA	AA-	BA-	24	Female	9		1
BA	AA-	BA-	38	Female	9		1
BA	A-	BA-	17	Female	9		1
BA	AA-	BA-	30	Female	9		1
BA	AA-	BA-	27	Female	9		1
BA	AA-	BA-	21	Female	9		1
BA	AA-	BA-	8	Female	9		1
BA	AA-	BA-	4	Female	9		1
BA	AA-	BA-	25	Female	9		1
BA	AA-	BA-	7	Female	9		1
BA	AA-	BA-	27	Female	9		1
BA	AA-	BA-	8	Female	9		1
BA	AA-	BA-	17	Female	9		1
BA	AA-	BA-	22	Female	9		1
BA	AA-	BA-	11	Female	9		1
BA	AA-	BA-	4	Female	9		1
BA	AA-	BA-	27	Female	9		1
BA	AA-	BA-	13	Female	9		1
BA	AA-	BA-	8	Female	9		1
BA	AA-	BA-	14	Female	9		1
BA	AA-	BA-	7	Female	9		1
BA	AA-	BA-	3	Female	9		1
							34
BA	AA-	BA-	7	Male	1	Pf	1
BA	AA-	BA-	3	Male	1	Pf	1
BA	AA-	BA-	13	Female	1	Pf	1
BA	AA-	BA-	31	Female	1	Pf	1
BA	A-	BA-	54	Female	1	Pf	1
BA	AA-	BA-	6	Female	1	Pf	1
BA	AA-	BA-	5	Female	1	Pf	1
BA	AA-	BA-	4	Female	1	Pf	1
BA	AA-	BA-	18	Female	1	Pf	1
BA	AA-	BA-	7	Female	1	Pf	1
BA	AA-	BA-	5	Female	1	Pf	1
BA	AA-	BA-	9	Female	1	Pf	1
BA	AA-	BA-	15	Female	1	Pf	1
BA	AA-	BA-	5	Female	1	Pf	1
BA	AA-	BA-	30	Female	1	Pf	1
BA	AA-	BA-	21	Female	1	Pf	1
BA	AA-	BA-	25	Female	1	Pf	1
BA	AA-	BA-	24	Female	1	Pf	1
BA	AA-	BA-	11	Female	1	Pf	1
BA	AA-	BA-	75	Female	1	Pf	1
BA	AA-	BA-	14	Female	1	Pm	1
BA	BA-	BA-	17	Female	1	Pf	1
BA	AA-	BA-	23	Female	1	Pf	1
BA	AA-	BA-	36	Female	1	Pf	1
BA	AA-	BA-	2	Female	1	Pf	1
BA	AA-	BA-	3	Female	1	Pf+Pm	1
BA	AA-	BA-	35	Female	1	Pf	1
BA	AA-	BA-	10	Female	1	Pf	1
BA	AA-	BA-	9	Female	1	Pf	1
BA	AA-	BA-	75	Female	1	Pf	1
BA	AA-	BA-	2	Female	1	Pf	1
BA	AA-	BA-	7	Female	1	Pf	1
BA	AA-	BA-	3	Female	1	Pf	1
BA	AA-	BA-	53	Female	1	Pf	1
BA	AA-	BA-	7	Female	1	Pf	1
BA	AA-	BA-	7	Female	1	Pf	1
BA	A-	BA-	7	Female	1	Pf	1
BA	AA-	BA-	8	Female	1	Pf	1
BA	A-	BA-	9	Female	1	Pf	1
BA	AA-	BA-	15	Female	1	Pf	1
BA	AA-	BA-	5	Female	1	Pf	1
BA	AA-	BA-	8	Female	1	Pf	1
BA	AA-	BA-	4	Female	1	Pf	1
BA	AA-	BA-	4	Female	1	Pf	1
BA	AA-	BA-	2	Female	1	Pf	1
BA	AA-	BA-	3	Female	1	Pf	1
BA	AA-	BA-	9	Female	1	Pf	1
BA	AA-	BA-	15	Female	1	Pf	1
BA	AA-	BA-	5	Female	1	Pf	1
BA	AA-	BA-	7	Female	1	Pf	1
BA	AA-	BA-	22	Female	1	Pf	1
BA	AA-	BA-	5	Female	1	Pf	1
BA	AA-	BA-	16	Female	1	Pf	1
BA	AA-	BA-	52	Female	1	Pf	1
BA	AA-	BA-	48	Female	1	Pf	1
BA	AA-	BA-	13	Female	1	Pm	1
BA	AA-	BA-	54	Female	1	Pf	1
BA	AA-	BA-	4	Female	1	Pf	1
BA	AA-	BA-	12	Female	1	Pf	1
BA	AA-	BA-	11	Female	1	Pf	1
BA	AA-	BA-	9	Female	1	Pf	1
BA	AA-	BA-	18	Female	1	Pf	1
BA	AA-	BA-	5	Female	1	Pf	1
BA	AA-	BA-	16	Female	1	Pf	1
BA	AA-	BA-	15	Female	1	Pf	1
BA	AA-	BA-	12	Female	1	Pf+Pm	1
BA	AA-	BA-	9	Female	1	Pf	1
BA	AA-	BA-	9	Female	1	Pf	1
BA	AA-	BA-	17	Female	1	Pf	1
BA	AA-	BA-	78	Female	1	Pf	1
BA	AA-	BA-	5	Female	1	Pf	1
BA	AA-	BA-	1	Female	1	Pf	1
BA	AA-	BA-	56	Female	1	Pf	1
BA	AA-	BA-	31	Female	1	Pf	1
BA	AA-	BA-	50	Female	1	Pf	1
BA	AA-	BA-	10	Female	1	Pf	1
BA	AA-	BA-	3	Female	1	Pf	1
BA	AA-	BA-	26	Female	1	Pf	1
BA	AA-	BA-		Female	1	Pf	1
BA	AA-	BA-	24	Female	1	Pf	1
BA	AA-	BA-	26	Female	1	Pf	1
BA	AA-	BA-	42	Female	1	Pf	1
BA	AA-	BA-	10	Female	1	Pf	1
BA	AA-	BA-	2	Female	1	Pf	1
BA	AA-	BA-	1	Female	1	Pf	1
BA	AA-	BA-	81	Female	1	Pf	1
BA	AA-	BA-	5	Female	1	Pf	1
BA	AA-	BA-	41	Female	1	Pf	1
BA	AA-	BA-	55	Female	1	Pf	1
BA	AA-	BA-	3	Female	1	Pf	1
BA	AA-	BA-	25	Female	1	Pf	1
BA	AA-	BA-	16	Female	1	Pf	1
BA	AA-	BA-	14	Female	1	Pf	1
BA	A-	BA-	2	Female	1	Pf	1
BA	AA-	BA-	12	Female	1	Pf	1
BA	AA-	BA-	43	Female	1	Pf	1
BA	AA-	BA-	31	Female	1	Pf	1
BA	AA-	BA-	26	Female	1	Pf	1
BA	AA-	BA-	24	Female	1	Pf	1
BA	AA-	BA-	20	Female	1	Pf	1
BA	AA-	BA-	3	Female	1	Pf	1
BA	AA-	BA-	19	Female	1	Pf	1
BA	AA-	BA-	6	Female	1	Pf	1
BA	AA-	BA-	23	Female	1	Pf	1
BA	AA-	BA-	38	Female	1	Pf	1
BA	AA-	BA-	8	Female	1	Pf	1
BA	AA-	BA-	4	Female	1	Pf	1
BA	AA-	BA-	5	Female	1	Pf	1
BA	AA-	BA-	23	Female	1	Pf	1
BA	AA-	BA-	20	Female	1	Pf	1
BA	AA-	BA-	30	Female	1	Pf	1
BA	AA-	BA-	3	Female	1	Pf	1
BA	A-	BA-	11	Female	1	Pf	1
BA	A-	BA-	10	Female	1	Pf	1
BA	AA-	BA-	11	Female	1	Pf	1
BA	AA-	BA-	7	Female	1	Pf	1
BA	AA-	BA-	29	Female	1	Pf	1
BA	AA-	BA-	3	Female	1	Pf	1
BA	AA-	BA-	19	Female	1	Pf	1
BA	AA-	BA-	14	Female	1	Pf	1
BA	AA-	BA-	7	Female	1	Pf	1
BA	AA-	BA-	5	Female	1	Pf	1
BA	AA-	BA-	22	Female	1	Pf	1
BA	AA-	BA-	8	Female	1	Pf	1
BA	AA-	BA-	35	Female	1	Pf	1
BA	AA-	BA-	13	Female	1	Pf	1
BA	AA-	BA-	15	Female	1	Pf	1
BA	AA-	BA-	6	Female	1	Pf	1
BA	AA-	BA-	16	Female	1	Pf	1
BA	AA-	BA-	17	Female	1	Pf	1
BA	AA-	BA-	7	Female	1	Pf	1
BA	AA-	BA-	5	Female	1	Pf	1
BA	AA-	BA-	44	Female	1	Pf	1
BA	AA-	BA-	28	Female	1	Pf	1
BA	AA-	BA-	6	Female	1	Pf	1
BA	A-	BA-	2	Female	1	Pf	1
BA	AA-	BA-	3	Female	1	Pf	1
BA	AA-	BA-	3	Female	1	Pf	1
BA	AA-	BA-	2	Female	1	Pf	1
BA	AA-	BA-	3	Female	1	Pf	1
BA	AA-	BA-	4	Female	1	Pf	1
BA	AA-	BA-	6	Female	1	Pf	1
BA	AA-	BA-	34	Female	1	Pf	1
BA	AA-	BA-	53	Female	1	Pf	1
BA	AA-	BA-	8	Female	1	Pf	1
BA	AA-	BA-	22	Female	1	Pf	1
BA	AA-	BA-	24	Female	1	Pf	1
BA	AA-	BA-	7	Female	1	Pf	1
BA	AA-	BA-	14	Female	1	Pf	1
BA	AA-	BA-	38	Female	1	Pf	1
BA	AA-	BA-	56	Female	1	Pf	1
BA	AA-	BA-	17	Female	1	Pf	1
BA	AA-	BA-	8	Female	1	Pm	1
BA	AA-	BA-	8	Female	1	Pf	1
BA	AA-	BA-	11	Female	1	Pf	1
BA	AA-	BA-	5	Female	1	Pf	1
BA	AA-	BA-	38	Female	1	Pf+Pm	1
BA	AA-	BA-	16	Female	1	Pf+Pm	1
BA	AA-	BA-	32	Female	1	Pf	1
BA	AA-	BA-	22	Female	1	Pf	1
BA	AA-	BA-	1	Female	1	Pf	1
BA	AA-	BA-	6	Female	1	Pf	1
BA	AA-	BA-	25	Female	1	Pf	1
BA	AA-	BA-	11	Female	1	Pf	1
BA	AA-	BA-	17	Female	1	Pf	1
BA	AA-	BA-	73	Female	1	Pf	1
BA	AA-	BA-	8	Female	1	Pf	1
BA	AA-	BA-	5	Female	1	Pf	1
BA	AA-	BA-	2	Female	1	Pf	1
BA	AA-	BA-	6	Female	1	Pf	1
BA	AA-	BA-	8	Female	1	Po	1
BA	AA-	BA-	24	Female	1	Pf	1
BA	AA-	BA-	3	Female	1	Pf	1
BA	AA-	BA-	3	Female	1	Pf	1
BA	AA-	BA-	18	Female	1	Pf	1
BA	AA-	BA-	3	Female	1	Pf	1
BA	AA-	BA-	4	Female	1	Pf	1
BA	AA-	BA-	7	Female	1	Pf	1
BA	AA-	BA-	11	Female	1	Pf	1
BA	AA-	BA-	18	Female	1	Pf	1
BA	AA-	BA-	7	Female	1	Pf	1
BA	AA-	BA-	12	Female	1	Pf	1
BA	AA-	BA-		Female	1	Pf	1
							183
BA	AA-	BA-	12	Male	0		1
BA	AA-	BA-	2	Male	0		1
BA	AA-	BA-	10	Male	0		1
BA	AA-	BA-	32	Female	0		1
BA	AA-	BA-	33	Female	0		1
BA	AA-	BA-	25	Female	0		1
BA	AA-	BA-	5	Female	0		1
BA	AA-	BA-	80	Female	0		1
BA	AA-	BA-	7	Female	0		1
BA	AA-	BA-	19	Female	0		1
BA	AA-	BA-	25	Female	0		1
BA	AA-	BA-	19	Female	0		1
BA	AA-	BA-	21	Female	0		1
BA	AA-	BA-	29	Female	0		1
BA	AA-	BA-	20	Female	0		1
BA	AA-	BA-	26	Female	0		1
BA	AA-	BA-	11	Female	0		1
BA	AA-	BA-	35	Female	0		1
BA	AA-	BA-	23	Female	0		1
BA	AA-	BA-	6	Female	0		1
BA	AA-	BA-	2	Female	0		1
BA	AA-	BA-	66	Female	0		1
BA	AA-	BA-	31	Female	0		1
BA	AA-	BA-	8	Female	0		1
BA	AA-	BA-	49	Female	0		1
BA	AA-	BA-	29	Female	0		1
BA	AA-	BA-	5	Female	0		1
BA	AA-	BA-	1	Female	0		1
BA	AA-	BA-	47	Female	0		1
BA	AA-	BA-	41	Female	0		1
BA	AA-	BA-	3	Female	0		1
BA	AA-	BA-	1	Female	0		1
BA	AA-	BA-	18	Female	0		1
BA	AA-	BA-	3	Female	0		1
BA	AA-	BA-	5	Female	0		1
BA	AA-	BA-	89	Female	0		1
BA	AA-	BA-	89	Female	0		1
BA	AA-	BA-	18	Female	0		1
BA	AA-	BA-	56	Female	0		1
BA	AA-	BA-	19	Female	0		1
BA	AA-	BA-	46	Female	0		1
BA	AA-	BA-	8	Female	0		1
BA	AA-	BA-	86	Female	0		1
BA	AA-	BA-	23	Female	0		1
BA	AA-	BA-	19	Female	0		1
BA	AA-	BA-	18	Female	0		1
BA	AA-	BA-	37	Female	0		1
BA	AA-	BA-	6	Female	0		1
BA	AA-	BA-	40	Female	0		1
BA	AA-	BA-	41	Female	0		1
BA	AA-	BA-	63	Female	0		1
BA	AA-	BA-	3	Female	0		1
BA	AA-	BA-	28	Female	0		1
BA	AA-	BA-	35	Female	0		1
BA	AA-	BA-	31	Female	0		1
BA	AA-	BA-	4	Female	0		1
BA	AA-	BA-	44	Female	0		1
BA	AA-	BA-	28	Female	0		1
BA	AA-	BA-	4	Female	0		1
BA	AA-	BA-	77	Female	0		1
BA	AA-	BA-	47	Female	0		1
BA	AA-	BA-	3	Female	0		1
BA	AA-	BA-	11	Female	0		1
BA	AA-	BA-	6	Female	0		1
BA	AA-	BA-	29	Female	0		1
BA	AA-	BA-	21	Female	0		1
BA	AA-	BA-	38	Female	0		1
BA	AA-	BA-	44	Female	0		1
BA	AA-	BA-	25	Female	0		1
BA	AA-	BA-	5	Female	0		1
BA	AA-	BA-	36	Female	0		1
BA	AA-	BA-	7	Female	0		1
BA	AA-	BA-	15	Female	0		1
BA	AA-	BA-	14	Female	0		1
BA	AA-	BA-	18	Female	0		1
BA	AA-	BA-	35	Female	0		1
BA	AA-	BA-	78	Female	0		1
BA	AA-	BA-	8	Female	0		1
BA	AA-	BA-	19	Female	0		1
BA	AA-	BA-	25	Female	0		1
BA	AA-	BA-	48	Female	0		1
BA	AA-	BA-	24	Female	0		1
BA	AA-	BA-	3	Female	0		1
BA	AA-	BA-	2	Female	0		1
BA	AA-	BA-	2	Female	0		1
BA	AA-	BA-	35	Female	0		1
BA	AA-	BA-	45	Female	0		1
BA	AA-	BA-	1	Female	0		1
BA	AA-	BA-	82	Female	0		1
BA	AA-	BA-	51	Female	0		1
BA	AA-	BA-	42	Female	0		1
BA	AA-	BA-	31	Female	0		1
BA	AA-	BA-	36	Female	0		1
BA	AA-	BA-	18	Female	0		1
BA	AA-	BA-	24	Female	0		1
BA	AA-	BA-	26	Female	0		1
BA	AA-	BA-	22	Female	0		1
BA	AA-	BA-	6	Female	0		1
BA	AA-	BA-	6	Female	0		1
BA	AA-	BA-	61	Female	0		1
BA	AA-	BA-	53	Female	0		1
BA	AA-	BA-	26	Female	0		1
BA	AA-	BA-	66	Female	0		1
BA	AA-	BA-	33	Female	0		1
BA	AA-	BA-	28	Female	0		1
BA	AA-	BA-	6	Female	0		1
BA	AA-	BA-	7	Female	0		1
BA	AA-	BA-	2	Female	0		1
BA	AA-	BA-	29	Female	0		1
BA	AA-	BA-	29	Female	0		1
BA	AA-	BA-	38	Female	0		1
BA	AA-	BA-	18	Female	0		1
BA	AA-	BA-	16	Female	0		1
BA	AA-	BA-	25	Female	0		1
BA	AA-	BA-	56	Female	0		1
BA	AA-	BA-	38	Female	0		1
BA	AA-	BA-	42	Female	0		1
BA	AA-	BA-	14	Female	0		1
BA	AA-	BA-	8	Female	0		1
BA	AA-	BA-	17	Female	0		1
BA	AA-	BA-	17	Female	0		1
BA	AA-	BA-	60	Female	0		1
BA	AA-	BA-	16	Female	0		1
BA	AA-	BA-	63	Female	0		1
BA	AA-	BA-	73	Female	0		1
BA	AA-	BA-	72	Female	0		1
BA	AA-	BA-	11	Female	0		1
BA	AA-	BA-	17	Female	0		1
BA	AA-	BA-	18	Female	0		1
BA	AA-	BA-	65	Female	0		1
BA	AA-	BA-	72	Female	0		1
BA	AA-	BA-	60	Female	0		1
BA	AA-	BA-	9	Female	0		1
BA	AA-	BA-	13	Female	0		1
BA	AA-	BA-	1	Female	0		1
BA	AA-	BA-	12	Female	0		1
BA	AA-	BA-	51	Female	0		1
BA	AA-	BA-	18	Female	0		1
BA	A-	BA-	15	Female	0		1
BA	AA-	BA-	23	Female	0		1
BA	AA-	BA-	23	Female	0		1
BA	AA-	BA-	10	Female	0		1
BA	A	BA-	37	Female	0		1
BA	AA-	BA-	33	Female	0		1
BA	AA-	BA-	8	Female	0		1
BA	AA-	BA-	14	Female	0		1
BA	A	BA-		Female	0		1
BA	AA-	BA-	37	Female	0		1
BA	A	BA-	25	Female	0		1
BA	AA-	BA-	26	Female	0		1
BA	AA-	BA-	30	Female	0		1
BA	AA-	BA-	76	Female	0		1
BA	AA-	BA-	1	Female	0		1
BA	AA-	BA-	23	Female	0		1
BA	AA-	BA-	32	Female	0		1
BA	AA-	BA-	20	Female	0		1
BA	AA-	BA-	44	Female	0		1
BA	AA-	BA-	60	Female	0		1
BA	AA-	BA-	16	Female	0		1
BA	AA-	BA-	11	Female	0		1
BA	A-	BA-	29	Female	0		1
BA	AA-	BA-	9	Female	0		1
BA	AA-	BA-	11	Female	0		1
BA	AA-	BA-	7	Female	0		1
BA	AA-	BA-	9	Female	0		1
BA	AA-	BA-	33	Female	0		1
BA	AA-	BA-	35	Female	0		1
BA	AA-	BA-	53	Female	0		1
BA	AA-	BA-	7	Female	0		1
BA	AA-	BA-	16	Female	0		1
BA	AA-	BA-	32	Female	0		1
BA	AA-	BA-	14	Female	0		1
BA	A-	BA-	18	Female	0		1
BA	AA-	BA-	28	Female	0		1
BA	AA-	BA-	38	Female	0		1
BA	AA-	BA-	32	Female	0		1
BA	AA-	BA-	51	Female	0		1
BA	AA-	BA-	42	Female	0		1
BA	AA-	BA-	55	Female	0		1
BA	AA-	BA-	8	Female	0		1
BA	AA-	BA-	1	Female	0		1
BA	AA-	BA-	34	Female	0		1
BA	AA-	BA-	4	Female	0		1
BA	AA-	BA-	41	Female	0		1
BA	AA-	BA-	45	Female	0		1
BA	AA-	BA-	32	Female	0		1
BA	AA-	BA-	18	Female	0		1
BA	AA-	BA-	50	Female	0		1
BA	AA-	BA-	46	Female	0		1
BA	AA-	BA-	27	Female	0		1
BA	AA-	BA-	38	Female	0		1
BA	AA-	BA-	35	Female	0		1
BA	AA-	BA-	35	Female	0		1
BA	AA-	BA-	32	Female	0		1
BA	AA-	BA-	6	Female	0		1
BA	AA-	BA-	22	Female	0		1
BA	AA-	BA-	31	Female	0		1
BA	AA-	BA-	2	Female	0		1
BA	AA-	BA-	39	Female	0		1
BA	AA-	BA-	73	Female	0		1
BA	AA-	BA-	18	Female	0		1
BA	AA-	BA-	37	Female	0		1
BA	AA-	BA-	18	Female	0		1
BA	AA-	BA-	81	Female	0		1
BA	AA-	BA-	18	Female	0		1
BA	AA-	BA-	47	Female	0		1
BA	AA-	BA-	21	Female	0		1
BA	AA-	BA-	24	Female	0		1
BA	AA-	BA-	54	Female	0		1
BA	AA-	BA-	31	Female	0		1
BA	AA-	BA-	32	Female	0		1
BA	AA-	BA-	18	Female	0		1
BA	AA-	BA-	26	Female	0		1
BA	AA-	BA-	55	Female	0		1
BA	AA-	BA-	77	Female	0		1
BA	AA-	BA-	1	Female	0		1
BA	AA-	BA-	55	Female	0		1
BA	AA-	BA-	57	Female	0		1
BA	A	BA-	52	Female	0		1
BA	AA-	BA-	2	Female	0		1
BA	AA-	BA-	11	Female	0		1
BA	AA-	BA-	13	Female	0		1
BA	AA-	BA-	19	Female	0		1
BA	AA-	BA-	10	Female	0		1
BA	AA-	BA-	54	Female	0		1
BA	AA-	BA-	3	Female	0		1
BA	AA-	BA-	46	Female	0		1
BA	AA-	BA-	9	Female	0		1
BA	AA-	BA-	10	Female	0		1
BA	AA-	BA-	20	Female	0		1
BA	AA-	BA-	37	Female	0		1
BA	AA-	BA-	23	Female	0		1
BA	AA-	BA-	11	Female	0		1
BA	AA-	BA-	2	Female	0		1
BA	A-	BA-	33	Female	0		1
BA	A-	BA-	23	Female	0		1
BA	AA-	BA-		Female	0		1
BA	AA-	BA-		Female	0		1
BA	AA-	BA-		Female	0		1
BA	AA-	BA-		Female	0		1
BA	AA-	BA-		Female	0		1
BA	AA-	BA-		Female	0		1
BA	AA-	BA-		Female	0		1
BA	AA-	BA-		Female	0		1
BA	A-	BA-		Female	0		1
BA	AA-	BA-		Female	0		1
BA	AA-	BA-	8	Female	0		1
BA	AA-	BA-	80	Female	0		1
BA	AA-	BA-	7	Female	0		1
BA	AA-	BA-	70	Female	0		1
BA	AA-	BA-	62	Female	0		1
BA	AA-	BA-	81	Female	0		1
BA	AA-	BA-	4	Female	0		1
BA	AA-	BA-	20	Female	0		1
BA	AA-	BA-	45	Female	0		1
BA	AA-	BA-	19	Female	0		1
BA	AA-	BA-	7	Female	0		1
BA	AA-	BA-	18	Female	0		1
BA	AA-	BA-	13	Female	0		1
BA	AA-	BA-	20	Female	0		1
BA	AA-	BA-	57	Female	0		1
BA	AA-	BA-	29	Female	0		1
BA	AA-	BA-	29	Female	0		1
BA	AA-	BA-	22	Female	0		1
BA	AA-	BA-	35	Female	0		1
BA	AA-	BA-	39	Female	0		1
BA	AA-	BA-	21	Female	0		1
BA	A-	BA-	40	Female	0		1
BA	AA-	BA-	76	Female	0		1
BA	AA-	BA-	37	Female	0		1
BA	AA-	BA-	50	Female	0		1
BA	A-	BA-	7	Female	0		1
BA	AA-	BA-	17	Female	0		1
BA	AA-	BA-	30	Female	0		1
BA	AA-	BA-	18	Female	0		1
BA	AA-	BA-	15	Female	0		1
BA	AA-	BA-	32	Female	0		1
BA	AA-	BA-	36	Female	0		1
BA	AA-	BA-	43	Female	0		1
BA	AA-	BA-	27	Female	0		1
BA	AA-	BA-	49	Female	0		1
BA	AA-	BA-	36	Female	0		1
BA	AA-	BA-	43	Female	0		1
BA	AA-	BA-	55	Female	0		1
BA	AA-	BA-	11	Female	0		1
BA	AA-	BA-	54	Female	0		1
BA	AA-	BA-	26	Female	0		1
BA	AA-	BA-	17	Female	0		1
BA	AA-	BA-	19	Female	0		1
BA	AA-	BA-	32	Female	0		1
BA	AA-	BA-	20	Female	0		1
BA	AA-	BA-	48	Female	0		1
BA	AA-	BA-	6	Female	0		1
BA	AA-	BA-	36	Female	0		1
BA	AA-	BA-	26	Female	0		1
BA	AA-	BA-	10	Female	0		1
BA	AA-	BA-	3	Female	0		1
BA	AA-	BA-	1	Female	0		1
BA	AA-	BA-	57	Female	0		1
BA	AA-	BA-	57	Female	0		1
BA	AA-	BA-	25	Female	0		1
BA	AA-	BA-	20	Female	0		1
BA	AA-	BA-	26	Female	0		1
BA	AA-	BA-	19	Female	0		1
BA	AA-	BA-	10	Female	0		1
BA	AA-	BA-	21	Female	0		1
BA	AA-	BA-	1	Female	0		1
BA	AA-	BA-	32	Female	0		1
BA	AA-	BA-	2	Female	0		1
BA	AA-	BA-	15	Female	0		1
BA	AA-	BA-	34	Female	0		1
BA	AA-	BA-	43	Female	0		1
BA	AA-	BA-	31	Female	0		1
BA	AA-	BA-	19	Female	0		1
BA	AA-	BA-	3	Female	0		1
BA	AA-	BA-	17	Female	0		1
BA	AA-	BA-	73	Female	0		1
BA	AA-	BA-	17	Female	0		1
BA	AA-	BA-	5	Female	0		1
BA	AA-	BA-	18	Female	0		1
BA	AA-	BA-	59	Female	0		1
BA	AA-	BA-	6	Female	0		1
BA	AA-	BA-	7	Female	0		1
BA	AA-	BA-	2	Female	0		1
BA	AA-	BA-	13	Female	0		1
BA	AA-	BA-	22	Female	0		1
BA	AA-	BA-	22	Female	0		1
BA	AA-	BA-	6	Female	0		1
BA	AA-	BA-	26	Female	0		1
BA	AA-	BA-	3	Female	0		1
BA	AA-	BA-	9	Female	0		1
BA	AA-	BA-	33	Female	0		1
BA	AA-	BA-	46	Female	0		1
BA	AA-	BA-	26	Female	0		1
BA	AA-	BA-	31	Female	0		1
BA	AA-	BA-	13	Female	0		1
BA	AA-	BA-	41	Female	0		1
BA	AA-	BA-	31	Female	0		1
BA	AA-	BA-	18	Female	0		1
BA	AA-	BA-	29	Female	0		1
BA	AA-	BA-	19	Female	0		1
BA	AA-	BA-	8	Female	0		1
BA	AA-	BA-	2	Female	0		1
BA	AA-	BA-	46	Female	0		1
BA	AA-	BA-	7	Female	0		1
BA	AA-	BA-	5	Female	0		1
BA	AA-	BA-	17	Female	0		1
BA	AA-	BA-	28	Female	0		1
BA	AA-	BA-	3	Female	0		1
BA	AA-	BA-	42	Female	0		1
BA	AA-	BA-	18	Female	0		1
BA	AA-	BA-	50	Female	0		1
BA	AA-	BA-	72	Female	0		1
BA	AA-	BA-	59	Female	0		1
BA	AA-	BA-	17	Female	0		1
BA	AA-	BA-	9	Female	0		1
BA	AA-	BA-	46	Female	0		1
BA	AA-	BA-	10	Female	0		1
BA	AA-	BA-	11	Female	0		1
BA	AA-	BA-	45	Female	0		1
BA	AA-	BA-	37	Female	0		1
BA	AA-	BA-	44	Female	0		1
BA	AA-	BA-	20	Female	0		1
BA	AA-	BA-	9	Female	0		1
BA	AA-	BA-	33	Female	0		1
BA	AA-	BA-	50	Female	0		1
BA	AA-	BA-	40	Female	0		1
BA	AA-	BA-	20	Female	0		1
BA	AA-	BA-	28	Female	0		1
BA	AA-	BA-	24	Female	0		1
BA	AA-	BA-	8	Female	0		1
BA	AA-	BA-	56	Female	0		1
BA	AA-	BA-	5	Female	0		1
BA	A-	BA-	27	Female	0		1
BA	AA-	BA-	17	Female	0		1
BA	AA-	BA-	34	Female	0		1
BA	AA-	BA-	30	Female	0		1
BA	AA-	BA-	31	Female	0		1
							378
